# Supplementary material for: Non-Electrode Droplet Manipulation via Triboelectrification Near-Field Energy Transmission
Source: Research (Wash D C). 2026 May 12;9:1277. doi: 10.34133/research.1277 (PMC13161535; doi:10.34133/research.1277)
Supplement: Supplementary 1 — Figs. S1 to S24 Notes S1 to S6 Tables S1 and S2 Movies S1 to S12 [file research.1277.f1.zip]

Archive with 13 entries (13 files):
- Movie S1.mp4
- Movie S10.mp4
- Movie S11.mp4
- Movie S12.mp4
- Movie S2.mp4
- Movie S3.mp4
- Movie S4.mp4
- Movie S5.mp4
- Movie S6.mp4
- Movie S7.mp4
- Movie S8.mp4
- Movie S9.mp4
- Supplementary information.docx
